# Supplementary material for: In Silico Identification of a BRCA1:miR-29:DNMT3 Axis Involved in the Control of Hormone Receptors in BRCA1-Associated Breast Cancers
Source: Int J Mol Sci. 2023 Jun 8;24(12):9916. doi: 10.3390/ijms24129916 (PMC10298721; doi:10.3390/ijms24129916)
Supplement: Supplementary file 1 [file ijms-24-09916-s001.zip]

Archive with 2 entries (2 files):
- Supplementary InformationNew.pdf
- Supplementary_TablesSantarosa.xlsx
